# Supplementary material for: Role of Gut Microbiota and Metabolomics in Predicting Response to Vedolizumab in Inflammatory Bowel Disease: A Systematic Review
Source: Pharmaceutics. 2025 Apr 6;17(4):476. doi: 10.3390/pharmaceutics17040476 (PMC12029995; doi:10.3390/pharmaceutics17040476)
Supplement: Supplementary file 1 [file pharmaceutics-17-00476-s001.zip]

Archive with 1 entries (1 files):
- pharmaceutics-3534813-supplementary.pdf
